# Supplementary material for: CSF1/CSF1R Axis Blockade Limits Mesothelioma and Enhances Efficiency of Anti-PDL1 Immunotherapy
Source: Cancers (Basel). 2021 May 22;13(11):2546. doi: 10.3390/cancers13112546 (PMC8196870; doi:10.3390/cancers13112546)
Supplement: Supplementary file 1 [file cancers-13-02546-s001.zip]

Archive with 1 entries (1 files):
- cancers-1197039-supplementary.pdf
